# Supplementary material for: Green-Synthesized Silver Nanoparticles from Zingiber officinale: Physicochemical Characterization, Antibacterial Activity, and TMPRSS2-Modulating Potential
Source: Nanomaterials (Basel). 2026 Jul 8;16(14):836. doi: 10.3390/nano16140836 (PMC13415599; doi:10.3390/nano16140836)
Supplement: Supplementary file 1 [file nanomaterials-16-00836-s001.zip]

Archive with 1 entries (1 files):
- nanomaterials-4401585-supplementary.pdf
